# Supplementary material for: Unlocking the Diversity of Pyrroloiminoquinones Produced by Latrunculid Sponge Species
Source: Mar Drugs. 2021 Jan 28;19(2):68. doi: 10.3390/md19020068 (PMC7912287; doi:10.3390/md19020068)
Supplement: Supplementary file 1 [file marinedrugs-19-00068-s001.zip]

Archive with 5 entries (4 files):
- Supplementary Materials/
- Supplementary Materials/Supplementary Materials-S1.pdf
- Supplementary Materials/Supplementary Materials-S2.pdf
- Supplementary Materials/Supplementary_Material_S1_Kalinski et al_Unlocking the Diversity of Pyrroloiminoquinones Produced by Latrunculid Sponge Species.xlsx
- Supplementary Materials/Supplementary_Material_S3.pdf
