# Supplementary material for: Unlocking the Diversity of Pyrroloiminoquinones Produced by Latrunculid Sponge Species
Source: Mar Drugs. 2021 Jan 28;19(2):68. doi: 10.3390/md19020068 (PMC7912287; doi:10.3390/md19020068)
Supplement: Supplementary file 1 [file marinedrugs-19-00068-s001.zip › Supplementary Materials/Supplementary_Material_S1_Kalinski et al_Unlocking the Diversity of Pyrroloiminoquinones Produced by Latrunculid Sponge Species.xlsx]

## Sheet: Kalinski et al
Table S1: Sponge metadata
Sponge Species	Chemotype	Specimen ID	28S rRNA Accession number+A1:D1	Collection date	Collection site	Depth	Country	Local Area	Latitude	Longitude	SAIAB nr
Tsitsikamma favus	I	TIC2018-003J		Mar-2018	Evans Peak	20m	South Africa	Algoa Bay	-33.8421	25.8165
Tsitsikamma favus	I	TIC2018-003L		Mar-2018	Evans Peak	20m	South Africa	Algoa Bay	-33.8421	25.8165
Tsitsikamma favus	I	TIC2018-003S		Mar-2018	Evans Peak	20m	South Africa	Algoa Bay	-33.8421	25.8165
Tsitsikamma favus	I	TIC2018-003V		Mar-2018	Evans Peak	20m	South Africa	Algoa Bay	-33.8421	25.8165
Tsitsikamma favus	I	TIC2018-003X		Mar-2018	Evans Peak	20m	South Africa	Algoa Bay	-33.8421	25.8165
Tsitsikamma favus	I	TIC2018-007A		Mar-2018	Bell Buoy	12m	South Africa	Algoa Bay	-33.9823	25.6938
Tsitsikamma favus	I	TIC2018-007B		Mar-2018	Bell Buoy	12m	South Africa	Algoa Bay	-33.9823	25.6938
Tsitsikamma favus	I	TIC2018-007C		Mar-2018	Bell Buoy	12m	South Africa	Algoa Bay	-33.9823	25.6938
Tsitsikamma favus	I	TIC2018-007D		Mar-2018	Bell Buoy	12m	South Africa	Algoa Bay	-33.9823	25.6938
Tsitsikamma favus	I	TIC2018-007E		Mar-2018	Bell Buoy	12m	South Africa	Algoa Bay	-33.9823	25.6938
Tsitsikamma favus	I	TIC2018-014A		Mar-2018	Bell Buoy	12m	South Africa	Algoa Bay	-33.9823	25.6938
Tsitsikamma favus	I	TIC2018-014B		Mar-2018	Bell Buoy	12m	South Africa	Algoa Bay	-33.9823	25.6938
Tsitsikamma favus	I	TIC2018-014C		Mar-2018	Bell Buoy	12m	South Africa	Algoa Bay	-33.9823	25.6938
Tsitsikamma favus	I	TIC2018-014D		Mar-2018	Bell Buoy	12m	South Africa	Algoa Bay	-33.9823	25.6938
Tsitsikamma favus	I	TIC2018-014E		Mar-2018	Bell Buoy	12m	South Africa	Algoa Bay	-33.9823	25.6938
Tsitsikamma favus	II	TIC2018-003N	MW291465.1	Mar-2018	Evans Peak	20-27m	South Africa	Algoa Bay	-33.8421	25.8165
Tsitsikamma nguni	NA	TIC2015-006A		Jun-2015	Rheeders Reef	20-21m	South Africa	Tsitsikamma MPA	-34.0289	23.9293
Tsitsikamma nguni	NA	TIC2015-006B	KU695575	Jun-2015	Rheeders Reef	20-21m	South Africa	Tsitsikamma MPA	-34.0289	23.9293	SAIAB 207213
Tsitsikamma nguni	NA	TIC2015-006E		Jun-2015	Rheeders Reef	20-21m	South Africa	Tsitsikamma MPA	-34.0273	23.9047
Tsitsikamma nguni	NA	TIC2015-006F		Jun-2015	Rheeders Reef	20-21m	South Africa	Tsitsikamma MPA	-34.0273	23.9047
Tsitsikamma nguni	NA	TIC2015-006L		Jun-2015	Rheeders Reef	20-21m	South Africa	Tsitsikamma MPA	-34.0273	23.9047
Tsitsikamma nguni		TIC2015-003D		Jun-2015	Rheeders Reef	20-21m	South Africa	Tsitsikamma MPA	-34.0273	23.9047
Tsitsikamma nguni		TIC2015-003E		Jun-2015	Rheeders Reef	20-21m	South Africa	Tsitsikamma MPA	-34.0273	23.9047
Tsitsikamma nguni		TIC2015-003F		Jun-2015	Rheeders Reef	20-21m	South Africa	Tsitsikamma MPA	-34.0273	23.9047
Tsitsikamma nguni		TIC2015-003L		Jun-2015	Rheeders Reef	20-21m	South Africa	Tsitsikamma MPA	-34.0273	23.9047
Tsitsikamma pedunculata	I	TIC2015-214		Nov-2015	Evans Peak	34-38m	South Africa	Algoa Bay	-33.8421	25.8165
Tsitsikamma pedunculata	I	TIC2015-216		Nov-2015	Evans Peak	30m	South Africa	Algoa Bay	-33.8421	25.8165	SAIAB 207197
Tsitsikamma pedunculata	I	TIC2015-217	MG203896.1	Nov-2015	Evans Peak	34 - 38 m	South Africa	Algoa Bay	-33.8455	25.8166	SAIAB 207198
Tsitsikamma pedunculata	I	TIC2015-218	MG203897.1	Nov-2015	Evans Peak	35 - 38 m	South Africa	Algoa Bay	-33.8455	25.8166	SAIAB 207199
Tsitsikamma pedunculata	I	TIC2015-219		Nov-2015	Evans Peak	36 - 38 m	South Africa	Algoa Bay	-33.8455	25.8166	SAIAB 207200
Tsitsikamma pedunculata	I	TIC2017-018		Oct-2017	Evans Peak	35m	South Africa	Algoa Bay	-33.8438	25.8149
Tsitsikamma pedunculata	I	TIC2017-019		Oct-2017	Evans Peak	35m	South Africa	Algoa Bay	-33.8438	25.8149
Tsitsikamma pedunculata	I	TIC2017-020		Oct-2017	Evans Peak	35m	South Africa	Algoa Bay	-33.8438	25.8149
Tsitsikamma pedunculata	I	TIC2017-021		Oct-2017	Evans Peak	35m	South Africa	Algoa Bay	-33.8438	25.8149
Tsitsikamma pedunculata	I	TIC2017-022		Oct-2017	Evans Peak	35m	South Africa	Algoa Bay	-33.8436	25.8149
Tsitsikamma michaeli	II	TIC2015-201		Oct-2015	Evans Peak	30-34m	South Africa	Algoa Bay	-33.8442	25.8152	SAIAB 207206
Tsitsikamma michaeli	II	TIC2015-202	MG203894.1	Oct-2015	Evans Peak	30-34m	South Africa	Algoa Bay	-33.8442	25.8152	SAIAB 207207
Tsitsikamma michaeli	II	TIC2015-203	MG203895.1	Oct-2015	Evans Peak	30-34m	South Africa	Algoa Bay	-33.8442	25.8152	SAIAB 207208
Tsitsikamma michaeli	II	TIC2015-204	MW291469.1	Oct-2015	Evans Peak	30-34m	South Africa	Algoa Bay	-33.8442	25.8152	SAIAB 207209
Tsitsikamma michaeli	II	TIC2015-210	KU695577	Nov-2015	Evans Peak	34-38m	South Africa	Algoa Bay	-33.8455	25.8166	SAIAB 207202
Tsitsikamma michaeli	I	TIC2017-026		Oct-2017	Riy Banks	60m	South Africa	Algoa Bay	-34.0123	25.8608
Tsitsikamma michaeli	I	TIC2017-028		Oct-2017	Riy Banks	60m	South Africa	Algoa Bay	-34.0123	25.8608
Tsitsikamma michaeli	I	TIC2017-030		Oct-2017	Riy Banks	55-60m	South Africa	Algoa Bay	-34.0159	25.8663
Tsitsikamma michaeli	I	TIC2017-034		Oct-2017	Riy Banks	55-60m	South Africa	Algoa Bay	-34.0159	25.8663
Cyclacanthia bellae	NA	TIC2016-051		Jun-2016	Evans Peak	15-20m	South Africa	Algoa Bay	-33.8421	25.8165
Cyclacanthia bellae	NA	TIC2016-053		Jun-2016	Brenton Island	18-20m	South Africa	Algoa Bay	-33.8183	25.7646
Latrunculia apicalis	NA	ACE2016-045		Mar-2017	Bouvet Island	~400 m	Southern Ocean	N/A	-54.4635	3.35893
Latrunculia apicalis	NA	ACE2016-060	MW287993.1	Mar-2017	Bouvet Island	~400 m	Southern Ocean	N/A	-54.4635	3.35893
Latrunculia apicalis	NA	ACE2016-080	MW287992.1	Mar-2017	Bouvet Island	~400 m	Southern Ocean	N/A	-54.4635	3.35893
